# Supplementary material for: Add and Go: FRET Acceptor for Live-Cell Measurements Modulated by Externally Provided Ligand
Source: Int J Mol Sci. 2022 Apr 15;23(8):4396. doi: 10.3390/ijms23084396 (PMC9026985; doi:10.3390/ijms23084396)
Supplement: Supplementary file 1 [file ijms-23-04396-s001.zip]

Archive with 3 entries (3 files):
- Supplementary materials.pdf
- SuppMovie1.mp4
- SuppMovie2.mp4
